# Supplementary material for: Preliminary Evaluation of Blending, Tuning, and Scaling Parameters in ssGBLUP for Genomic Prediction Accuracy in South African Holstein Cattle
Source: Animals (Basel). 2025 Sep 30;15(19):2866. doi: 10.3390/ani15192866 (PMC12523694; doi:10.3390/ani15192866)
Supplement: Supplementary file 1 [file animals-15-02866-s001.zip]

Archive with 1 entries (1 files):
- animals-3738476-supplementary.pdf
